# Supplementary material for: Enhancing Quality and Processing Efficiency of Germinated Buckwheat Tea Through Hot Air-Assisted Radio Frequency Roasting
Source: Foods. 2025 Oct 22;14(21):3596. doi: 10.3390/foods14213596 (PMC12607411; doi:10.3390/foods14213596)
Supplement: Supplementary file 1 [file foods-14-03596-s001.zip]

Archive with 1 entries (1 files):
- foods-3902380-supplementary.pdf
